# Supplementary material for: Strong Discrepancies between Local Temperature Mapping and Interpolated Climatic Grids in Tropical Mountainous Agricultural Landscapes
Source: PLoS One. 2014 Aug 20;9(8):e105541. doi: 10.1371/journal.pone.0105541 (PMC4139370; doi:10.1371/journal.pone.0105541)
Supplement: Appendix S9 — Microclimate temperature time-series used in this work #1. (ZIP) [file pone.0105541.s009.zip]

Archive with 3 entries (2 files):
- SI_9_Microclimate_temperature_timeseries_1.xlsb
- __MACOSX/
- __MACOSX/._SI_9_Microclimate_temperature_timeseries_1.xlsb
